# Supplementary material for: Structures of human prostaglandin F2α receptor reveal the mechanism of ligand and G protein selectivity
Source: Nat Commun. 2023 Dec 8;14:8136. doi: 10.1038/s41467-023-43922-8 (PMC10709307; doi:10.1038/s41467-023-43922-8)
Supplement: Supplementary file 4 — Source Data [file 41467_2023_43922_MOESM4_ESM.xlsx]

## Sheet: figure 3
Fig. 3c	FP receptor
	log[PGF2α] (M)	wt			S331.39P			H812.54Q			G852.58T
	-11	0.879289	0.943975	0.983102	0.915972	1.00723	1.09494	0.936958	0.866016	1.03576	1.02029	1.02976	0.995649
	-10	0.982102	0.941143	0.970686	1.03185	1.02488	0.850717	0.980167	0.91595	0.974319	0.992214	0.995407	0.991525
	-9	0.939803	0.976954	1.14704	1.03796	1.0237	0.949558	1.02915	0.933095	1.00735	0.997111	0.996817	1.00411
	-8	1.03215	0.978924	1.20219	1.05499	1.10561	1.00763	0.993995	0.922618	0.94075	1.00408	0.997012	1.0048
	-7	0.709947	0.721958	0.711043	0.758738	0.833471	0.505897	0.911024	0.956359	0.959392	1.00558	0.969787	1.00058
	-6	0.186049	0.288726	0.249125	0.242485	0.177884	0.155929	0.615125	0.52829	0.699601	0.995416	0.990088	0.99603
	-5	0.149936	0.071793	0.108672	0.055103	0.204826	-0.04686	0.146366	0.199939	0.280882	1.02103	0.983679	0.999283
	-4	-0.19552	-0.00529	-0.02872	0.005895	0.096957	-0.10511	0.009765	0.006604	0.03818	1.0077	1.01642	1.00238
Fig. 3d	FP receptor
	log[PGE2] (M)	wt			S331.39P			H812.54Q			G852.58T
	-11	0.861875	0.970382	0.917879	0.980491	0.901417	1.10892	1.00604	0.985221	1.09218	1.00722	0.98713	1.00211
	-10	0.882017	1.01561	0.990417	0.996505	0.953415	1.09088	0.873903	1.03934	1.11602	0.995165	0.996759	0.986156
	-9	0.94804	1.04169	1.00471	1.14554	0.930878	1.13325	0.880028	0.914563	1.11886	0.997574	1.00689	1.00355
	-8	1.04307	1.14912	0.932179	0.972829	0.931194	1.07051	0.887741	1.04184	1.02198	0.993574	0.986229	1.00674
	-7	0.90361	1.10571	1.0494	0.415148	0.359493	0.558802	0.903796	0.984755	0.886839	1.00278	0.994786	0.982692
	-6	0.382799	0.558726	0.536071	0.132626	0.186882	0.267805	0.886039	0.972275	1.01889	0.987961	0.989126	0.989115
	-5	0.101127	0.183266	0.107298	0.017141	-0.01215	0.102803	0.727878	0.770812	0.77248	0.98826	0.994	1.00213
	-4	-0.08329	0.027872	0.045037	0.018437	-0.18472	-0.1008	0.317842	0.343002	0.296003	1.02412	1.03364	1.00495
Fig. 3e	EP3 receptor
	log[PGF2α] (M)	wt			P551.39S			Q1032.54H			T1072.58G
	-11	0.986344	0.992281	1.02503	0.957525	0.958777	0.981164	0.951477	0.975858	0.921898	0.980618	0.944349	0.930323
	-10	0.967631	0.967951	0.992237	0.956508	0.962433	0.94857	0.953262	0.941676	0.907414	0.945394	0.930857	0.922614
	-9	1.00479	0.969434	0.998293	0.933616	0.969142	0.953024	0.978718	0.928892	0.947095	0.967032	0.964146	0.933233
	-8	1.00639	1.00382	1.01585	0.96625	0.963087	0.917275	0.928388	0.954626	0.942524	0.930486	0.906599	0.906371
	-7	0.909304	0.952707	0.942419	0.908652	0.921344	0.944781	0.966121	0.976521	0.921752	0.682215	0.679543	0.695731
	-6	0.422593	0.554213	0.619246	0.765585	0.742169	0.771302	0.955404	0.934807	0.906301	0.176526	0.188617	0.178054
	-5	0.052793	0.080917	0.10003	0.298122	0.279107	0.288163	0.853291	0.832547	0.81574	0.028486	-0.00833	0.012001
	-4	0.036985	0.064811	-0.01272	0.029339	0.032045	0.030689	0.437802	0.441165	0.426182	0.006021	-0.01885	-0.03985
Fig. 3f	EP3 receptor
	log[PGE2] (M)	wt			P551.39S			Q1032.54H			T1072.58G
	-11	0.957644	0.999731	0.966295	0.947176	0.882398	0.920299	0.906922	0.919566	0.922009	0.949454	0.922134	0.892306
	-10	0.938077	0.982066	0.958801	0.891935	0.892529	0.93095	0.907479	0.922639	0.923661	0.873468	0.929932	0.86145
	-9	0.705156	0.780691	0.726353	0.80377	0.773009	0.77816	0.896134	0.889729	0.886913	0.727646	0.739162	0.715296
	-8	0.096915	0.185408	0.098918	0.323535	0.279154	0.312683	0.709877	0.703987	0.709353	0.192384	0.218522	0.18998
	-7	-0.00164	0.004726	-0.02688	0.064045	0.013847	0.048225	0.22449	0.222399	0.233229	0.007363	0.017923	0.00826
	-6	-0.00126	0.060775	0.016228	-0.00437	-0.00449	-0.01207	0.010536	0.014523	0.037738	-0.01018	0.011295	-0.00834
	-5	0.001656	0.012546	0.029882	-0.03733	-0.02486	-0.04027	-0.06186	-0.05705	-0.05186	-0.02369	-0.02302	-0.03038
	-4	0.020122	0.018374	0.03778	0.007439	-0.03505	-0.03149	-0.02295	-0.08223	-0.04731	-0.01894	0.015081	-0.0104

## Sheet: figure 4
Fig. 4c
	log[latanoprost-FA] (M)	FP (wt)			FP (F2656.51L)			EP3 (wt)			EP3 (L2986.51F)
	-11	0.916699	0.886501	0.931483	0.921883	1.01043	0.963227	1.00294	1.01647	0.9964	1.03402	1.02434	1.00995
	-10	1.00568	1.05927	1.0373	0.960614	0.985755	1.06603	1.00007	0.994791	1.00142	1.01073	0.999549	1.01154
	-9	0.967561	0.997015	1.08652	0.832713	0.987839	1.01702	1.01356	1.00411	1.01447	1.02181	0.989402	0.991381
	-8	0.662846	0.699634	0.644067	1.01292	1.03015	1.11793	0.992455	1.00242	0.976812	0.985102	0.950457	0.967897
	-7	0.119901	0.155593	0.210762	0.825143	0.862034	0.908921	0.964184	0.995316	1.01163	0.814133	0.787111	0.79821
	-6	0.075854	0.078453	0.16578	0.325226	0.347307	0.393307	0.906604	0.897766	0.868418	0.340918	0.353502	0.36573
	-5	-0.01545	0.00401	0.050569	0.078726	0.046795	0.139136	0.499776	0.464985	0.487801	0.053733	0.065083	0.073076
	-4	-0.03144	-0.12524	-0.08928	-0.10443	-0.00058	0.05695	0.063734	0.077452	0.108406	-0.02505	-0.01837	-0.00919
Fig. 4d
	log[carboprost] (M)	FP (wt)			FP (F2656.51L)			EP3 (wt)			EP3 (L2986.51F)
	-11	0.905012	0.929877	1.02253	0.966074	0.96957	0.986651	1.02854	0.998813	1.00637	1.0292	0.971374	1.04282
	-10	0.920093	1.02682	1.08544	1.00586	1.02133	0.975967	1.04099	0.970346	0.972522	1.03989	0.95672	0.998535
	-9	0.981125	1.02733	1.00949	1.03087	0.901924	1.04045	0.995457	0.939908	0.943551	0.954819	0.86895	0.884134
	-8	0.615838	0.70326	0.764002	0.954353	0.994761	0.987305	0.77382	0.725366	0.717134	0.612046	0.574816	0.508246
	-7	0.160254	0.181604	0.218977	0.548457	0.568293	0.604465	0.256003	0.242058	0.212497	0.125918	0.111591	0.130906
	-6	0.089496	0.050482	0.100172	0.093083	0.200594	0.194271	0.032657	-0.00025	0.00816	0.057914	0.027157	0.008961
	-5	-0.00955	0.080964	0.109606	0.000145	-0.0295	0.100112	0.026108	0.000707	-0.01475	0.014146	-0.03931	-0.01817
	-4	-0.14214	-0.16838	-0.01091	-0.04278	-0.07359	0.031878	0.028236	-0.02014	0.013682	0.031238	-0.04597	-0.01494
Fig. 4e
		F2656.51L (caboprost)	F2656.51L (latanoprost-FA)	L2986.51F (carboprost)	L2986.51F (latanoprost-FA)
	△pEC50 mutation vs wt	-0.755	-1.544	0.342	1.342
		-0.86	-1.344	0.307	1.238
		-0.797	-1.46	0.425	1.211
		p value [△pEC50 F2656.51L (latanoprost-FA) vs F2656.51L (caboprost)]: 0.0006		p value [△pEC50 L2986.51F (latanoprost-FA) vs F2656.51L (caboprost)]: <0.0001

## Sheet: Supplemenatry Fig. 1
Supplemenatry Fig. 1a
	log[PGF2α] (M)	FP (wt)			EP3 (wt)
	-11	0.879289	0.943975	0.983102	0.97596	1.01353	0.979257
	-10	0.982102	0.941143	0.970686	1.00418	1.00313	1.0087
	-9	0.939803	0.976954	1.14704	1.03686	0.986925	0.987812
	-8	1.03215	0.978924	1.20219	0.9962	1.0122	1.00556
	-7	0.709947	0.721958	0.711043	0.945932	0.948808	0.995575
	-6	0.186049	0.288726	0.249125	0.763035	0.726041	0.776942
	-5	0.149936	0.071793	0.108672	0.244753	0.235461	0.241826
	-4	-0.195522	-0.0052851	-0.0287176	0.0276984	0.00998661	0.0476922
Supplemenatry Fig. 1b
	log [carboprost] (M)	FP (wt)			EP3 (wt)
	-11	0.95816	1.17252	1.08555	1.05675	0.990081	0.971042
	-10	0.809057	1.06696	1.17237	0.947551	0.993571	0.981696
	-9	0.800879	0.794394	0.838025	1.01945	0.955736	1.03769
	-8	0.383886	0.662108	0.668076	0.919521	0.954697	0.909568
	-7	0.0902829	0.184356	0.194699	0.52236	0.57795	0.559659
	-6	-0.0143199	0.103814	0.139019	0.118731	0.0493983	0.0660953
	-5	-0.0879101	0.152064	0.0619407	0.0464261	-0.0009325	0.0150013
	-4	-0.162608	-0.0828297	-0.166982	0.0341443	0.0150013	-0.006882
Supplemenatry Fig. 1c
	log[PGE2] (M)	FP receptor			EP3 receptor
	-11	0.861875	0.970382	0.917879	0.957644	0.999731	0.966295
	-10	0.882017	1.01561	0.990417	0.938077	0.982066	0.958801
	-9	0.94804	1.04169	1.00471	0.705156	0.780691	0.726353
	-8	1.04307	1.14912	0.932179	0.096915	0.185408	0.098918
	-7	0.90361	1.10571	1.0494	-0.00164	0.004726	-0.02688
	-6	0.382799	0.558726	0.536071	-0.00126	0.060775	0.016228
	-5	0.101127	0.183266	0.107298	0.001656	0.012546	0.029882
	-4	-0.08329	0.027872	0.045037	0.020122	0.018374	0.03778

## Sheet: Supplementary Fig. 4
Supplementary Fig. 4e
log[agonist] (M)	wt (carboprost)			W2956.48S (carboprost)			wt (PGE2)			W2956.48S (PGE2)
-11	1.00979	0.981938	0.992694	1.46166	1.10699	1.1297	1.03364	1.06256	1.00388	0.888559	1.09832	0.920642
-10	0.996974	0.996057	1.01383	1.08272	0.823798	0.820693	0.892535	0.917093	0.886587	1.1476	0.922511	1.0421
-9	0.944002	0.960973	0.970273	1.5388	0.954584	0.559976	0.691049	0.725304	0.652775	0.996248	0.988567	0.981282
-8	0.713107	0.761532	0.722598	0.96306	0.559044	0.984929	0.122959	0.156013	0.135144	0.963804	0.93588	0.78031
-7	0.181238	0.199951	0.238972	0.835338	1.04033	0.847288	0.03752	0.0475235	0.0339204	0.314455	0.594539	0.426861
-6	0.0137632	0.00613729	0.0276313	0.984903	0.53608	0.303423	0.0184484	0.0280562	0.0167941	0.138169	0.158018	0.213324
-5	-0.0001253	0.0162167	0.00497966	0.188128	-0.0131956	-0.0900632	-0.0019646	0.00253211	-0.0183787	0.0950803	-0.160716	0.147602
-4	-0.000423	0.0124066	0.010774	-0.0832882	0.2791	0.0277668	-0.0084526	-0.0204823	-0.0194225	0.0180243	-0.176481	-0.0961472
Supplementary Fig. 4f
log[agonist] (M)	wt (carboprost)			W2626.48S (carboprost)			wt (PGE2)			W2626.48S (PGE2)
-11	-0.03181	-0.01826	-0.02643	0.050317	-0.03615	-0.07125	-0.00205	-0.00067	-0.01157	0.021285	-0.03878	-0.04341
-10	-0.00376	0.022043	0.021839	0.011416	0.013531	-0.06998	0.016178	-0.00921	-0.01523	-0.02044	0.029293	0.01433
-9	0.084946	0.110203	0.123069	0.07315	0.018605	-0.0167	0.012923	0.007877	-0.01906	-0.00674	0.037512	-0.0413
-8	0.398644	0.500351	0.497219	0.196829	0.131078	0.13277	0.02285	0.001204	-0.02142	-0.01328	0.00864	0.008219
-7	0.86674	0.870824	0.889205	0.614165	0.630021	0.502537	0.09617	0.107644	0.034976	-0.0215	0.013277	-0.0314
-6	0.96089	1.03897	0.988257	0.843129	0.832135	0.963214	0.517781	0.415328	0.283336	0.126022	0.105791	0.09989
-5	0.928962	1.05606	1.05776	0.906765	0.921353	0.913319	0.920837	0.910747	0.760038	0.399351	0.432648	0.365633
-4	0.980836	1.01596	0.986487	1.11163	1.15433	1.10254	1.04876	1.02833	0.899191	0.897749	0.807764	0.925778
Supplementary Fig. 4g
log[agonist] (M)	wt (Carboprost)			S2856.48W (Carboprost)			wt (PGE2)			S2856.48W (PGE2)
-11	-0.0657688	-0.0152972	-0.0151674	-0.198823	-0.0960398	-0.134177	-0.130897	-0.141998	-0.127196	-0.130564	-0.123807	-0.035311
-10	-0.0604492	-0.0034902	-0.0442308	0.00395321	-0.044648	0.0125573	0.0276213	0.0660571	0.0704736	0.118793	0.0666986	0.172196
-9	-0.032813	0.00598134	0.00247817	-0.138595	-0.0058135	0.0651117	0.215623	0.307415	0.284377	0.255024	0.3263	0.315184
-8	-0.0160757	0.00494337	0.00221868	-0.133246	0.353929	0.214636	0.537911	0.583389	0.593058	0.800602	0.6805	0.710798
-7	0.0503549	0.0900575	0.0686492	0.0948771	0.148827	0.177662	0.747875	0.867838	0.793592	0.827412	0.917651	0.943807
-6	0.175172	0.2067	0.166219	0.420668	0.432063	0.506709	0.914988	1.04283	0.988636	1.04429	1.0092	0.983042
-5	0.521986	0.644856	0.595942	0.682511	0.95784	0.98621	1.07828	1.09857	1.02624	1.04756	1.02511	1.07786
-4	0.89929	1.01022	0.948205	0.927377	1.00621	1.09737	1.06969	1.08628	1.06312	1.02315	1.08963	0.982824
Supplementary Fig. 4h
	log[agonist] (M)	wt (Carboprost)			S2776.48W (Carboprost)			wt (PGE2)			S2776.48W (PGE2)
	-11	-0.0443818	-0.0310832	0.00313846	-0.0443325	-0.0411327	-0.0641709	-0.0118199	-0.0195237	-0.042415	-0.0361523	0.0193744	-0.0838893
	-10	-0.0301966	-0.0199124	-0.0106921	-0.0032157	0.00014399	0.00478362	0.0416667	0.0572944	0.0333025	0.032557	0.0685096	-0.0631167
	-9	-0.0165434	-0.0011171	0.0339912	0.025102	-0.0358531	-0.0020958	0.20873	0.20939	0.228759	0.144409	0.169976	0.0293612
	-8	-0.0115786	0.0205153	-0.0009398	0.0457403	0.0332613	0.013103	0.698693	0.751959	0.639483	0.589222	0.500739	0.35573
	-7	0.00437967	0.0277852	0.0456939	-0.0308935	0.0167827	0.0489401	0.963704	0.990337	0.987696	0.921783	0.910598	0.670715
	-6	0.0558008	0.085767	0.110591	0.0967763	0.118694	0.106056	1.14551	1.10237	0.875	1.06439	1.03803	0.981105
	-5	0.316098	0.4216	0.426211	0.519942	0.497544	0.344276	0.946095	0.961063	0.931128	1.07938	1.06759	0.882835
	-4	0.821622	0.903009	0.880135	1.02038	0.854476	0.820238
Supplementary Fig. 4i
	log[agonist] (M)	L3047.42A (Carboprost)			S2776.48W L3047.42A (Carboprost)			L3047.42A (PGE2)			S2776.48W L3047.42A (PGE2)
	-11	0.002994	-0.0125	-0.00791	-0.01111	-0.00323	-0.01486	-0.01873	-0.00041	0.004602	-0.03149	-0.01401	-0.00845
	-10	0.004338	-0.00881	0.008748	-0.02716	0.029596	-0.00339	-0.00401	0.007196	0.02845	0.017853	0.022142	0.013768
	-9	0.003463	0.01212	0.001337	-0.00915	0.010799	0.018992	0.009635	0.026252	0.013971	0.130372	0.128924	0.084908
	-8	0.010809	-0.00301	0.000325	-0.01046	-0.00526	0.008285	0.031136	0.066198	0.023058	0.490054	0.524579	0.479139
	-7	0.005041	-0.00584	-0.00423	0.019933	-0.00572	0.018043	0.428765	0.331486	0.3467	0.946288	1.02757	0.851209
	-6	0.010529	-0.00633	-0.00389	0.032365	0.005353	0.031521	0.886445	0.830211	0.903821	0.970148	1.041	1.05676
	-5	0.023617	0.021151	0.026502	0.18906	0.212574	0.223596	0.886824	0.928718	1.05077	0.935674	1.06072	0.933786
	-4	0.188592	0.184545	0.208249	0.773721	0.745976	0.65334	1.01481	0.966237	1.05875	1.00774	1.01866	0.889075
Supplementary Fig. 4j
	FP (wt)	FP (W2626.48S)	EP3 (wt)	EP3 (W2956.48S)	EP4 (wt)	EP4 (S2856.48W)	EP2 (wt)	EP2 (S2776.48W)	L3047.42A	S2776.48W L3047.42A
	86.4257	70.4895	93.061	76.7386	91.0735	110.404	89.567	104.116	99.3655	90.2391
	106.325	71.393	100.51	81.0951	101.258	122.084	103.465	112.391	99.756	107.223
	107.25	87.0589	106.429	86.0378	107.668	141.421	106.968	114.198	100.879	109.078

## Sheet: Supplementary Fig. 5
Supplementary Fig. 5b
	log [carboprost] (M)	FP (wt)			FP (H812.54A)			FP (Y922.65A)			FP (T184ECL2A)			FP (R2917.40A)			FP (T2947.43A)
	-11	0.95816	1.17252	1.08555	0.955036	1.00468	0.951666	0.95837	0.847839	0.898435	0.931257	1.03943	0.912262	0.998738	0.914062	0.809003	0.904442	0.858277	0.889676
	-10	0.809057	1.06696	1.17237	0.972889	0.982116	0.886149	0.977778	0.992127	1.02829	0.86302	0.988951	1.12115	1.03964	0.982799	1.06727	0.925656	1.01537	1.0652
	-9	0.800879	0.794394	0.838025	1.02077	0.973521	0.872824	1.06844	0.927543	1.15104	1.03665	1.05011	1.03793	0.912681	0.919959	1.16139	1.0308	1.15201	1.06039
	-8	0.383886	0.662108	0.668076	1.05728	1.02268	1.00245	1.07156	0.845093	1.10506	0.999908	0.977444	1.0443	0.951555	0.829681	1.21618	0.88589	1.06875	1.01077
	-7	0.0902829	0.184356	0.194699	0.988653	1.00495	1.0184	0.571573	0.559867	0.491592	0.66546	0.934642	0.772731	0.959589	1.06793	1.12184	0.483126	0.575964	0.569143
	-6	-0.0143199	0.103814	0.139019	1.03367	1.02192	1.04754	0.229965	0.104478	0.284461	0.354731	0.347072	0.328039	0.904121	0.759499	0.831703	0.154598	0.258626	0.233507
	-5	-0.0879101	0.152064	0.0619407	0.586919	0.459577	0.449516	-0.0627118	0.139598	0.0535024	0.138574	0.0328935	0.20223	0.503408	0.435625	0.256944	0.072518	-0.00162	0.063208
	-4	-0.162608	-0.0828297	-0.166982	0.137334	0.1419	0.059248	-0.062681	-0.0513851	-0.11495	-0.161821	-0.0338627	-0.0084967	0.128783	0.183781	-0.145595	-0.09879	-0.14483	-0.00753
Supplementary Fig. 5c
	FP (wt)	FP (H812.54A)	FP (Y922.65A)	FP (T184ECL2A)	FP (R2917.40A)	FP (T2947.43A)
	98.6059	52.3028	73.6516	55.5361	40.9897	81.9137
	98.7665	52.7699	73.7027	61.8203	46.982	82.4538
	102.627	59.0833	80.9065	63.1341	57.806	85.8405

## Sheet: Supplementary Fig. 8
Supplementary Fig. 8b
		PGF2α			PGE2
	S331.39P	0.049	0.173	0.202	1.112	1.119	1.048
	H812.54Q	-0.691	-0.635	-1.064	-1.56	-1.341	-1.255
	P551.39S	-0.784	-0.491	-0.429	-0.433	-0.289	-0.417
	Q1032.54H	-2.044	-1.66	-1.578	-1.259	-1.164	-1.261
	T1072.58G	0.504	0.645	0.743	-0.181	-0.097	-0.21
Supplementary Fig. 8c
	FP receptor						EP3 receptor
	wt	S331.39P	H812.54Q	G852.58T	vehicle		wt	P551.39S	Q1032.54H	T1072.58G	vehicle
	12440710	19006020	6474840	5885640	27700		42679690	45406320	38477020	24247040	47800
	13223140	19891150	7174780	6118920	23900		46872370	48880490	41928730	27726000	186950
	12722970	21166990	7301840	6663590	23560		46667020	49634910	39015340	25892670	230330
	14047030	21669720	7358250	6806450	26950		48601220	49270600	43915800	24740250	59190
	14127680	22401590	7578960	6850560	23390		49220570	50692300	41146930	27472020	42210
	14096640	22778400	7836070	6530150	23710		48958900	50534850	47940740	27690490	28550
	14524340	22508970	7862560	6594700	27090		49640790	53643840	46569940	28114670	119470
	14999940	23194620	7900320	7074710	28030		50836490	54740040	47472960	29749320	53820

## Sheet: Supplementary Fig. 11
Supplementary Fig. 11b
	log [carboprost]M	FP (wt)			FP (R5712.49A)			FP (H14334.53A)			FP (H2446.30A)			FP (H2446.30F)
	-12	11420	11330	9010	13470	14570	14680	12400	13770	15130	11330	11340	10520	13630	12400	13100
	-11	14350	12380	10720	18850	16600	16160	17810	17540	15940	14410	12540	12020	17170	16260	14200
	-10	13240	12830	12330	18440	17440	17410	16770	16920	17270	15670	15630	11990	16140	16060	14490
	-9	15180	14770	14340	18160	17900	16900	16820	18290	16880	15740	15530	14310	17380	16940	15710
	-8	24880	23650	22720	21740	21380	21780	20150	20950	20630	24490	21280	19180	21550	21960	19320
	-7	39740	40580	37530	33180	32620	29480	31510	29470	32140	38440	35440	33170	29160	28680	24080
	-6	42580	45460	40660	36960	36250	33390	39650	35850	33410	42490	40730	36510	31860	30930	26240
	-5	44590	47500	40950	33570	33990	36170	36310	33410	28530	38520	42630	34600	29130	25850	25910
Supplementary Fig. 11c
	FP (wt)	FP (R5712.49A)	FP (H14334.53A)	FP (H2446.30A)	FP (H2446.30F)
	93.4783	96.7391	96.7391	104.71	94.6558
	102.174	98.8225	96.8297	111.685	102.264
	104.348	102.717	104.438	112.953	107.699

## Sheet: Supplementary table 1
Supplementary table 1	pEC50
		PGF2α			PGE2
	FP (wt)	6.467	6.447	6.632	6.04	5.906	5.889
	S331.39P	6.516	6.62	6.834	7.152	7.025	6.937
	H812.54Q	5.776	5.812	5.568	4.48	4.565	4.634
	EP3 (wt)	6.13	5.922	5.784	8.678	8.575	8.678
	P551.39S	5.346	5.431	5.355	8.245	8.286	8.261
	Q1032.54H	4.086	4.262	4.206	7.419	7.411	7.417
	T1072.58G	6.634	6.567	6.527	8.497	8.478	8.468
	△pEC50 (mutant vs wt)
		PGF2α			PGE2
	FP (wt)	0	0	0	0	0	0
	S331.39P	0.049	0.173	0.202	1.112	1.119	1.048
	H812.54Q	-0.691	-0.635	-1.064	-1.56	-1.341	-1.255
	EP3 (wt)	0	0	0	0	0	0
	P551.39S	-0.784	-0.491	-0.429	-0.433	-0.289	-0.417
	Q1032.54H	-2.044	-1.66	-1.578	-1.259	-1.164	-1.261
	T1072.58G	0.504	0.645	0.743	-0.181	-0.097	-0.21

## Sheet: Supplementary table 2
Supplementary table 2	pEC50
		carboprost			latanoprost-FA
	FP (wt)	7.643	7.588	7.64	7.699	7.6	7.722
	FP (F2656.51L)	6.888	6.728	6.843	6.155	6.256	6.262
	EP3 (wt)	7.532	7.501	7.567	4.97	5.064	5.073
	EP3 (L2986.51F)	7.874	7.808	7.992	6.312	6.302	6.284
	△pEC50 (mutant vs wt)
		carboprost			latanoprost-FA
	FP (F2656.51L)	-0.755	-0.86	-0.797	-1.544	-1.344	-1.46
	EP3 (L2986.51F)	0.342	0.307	0.425	1.342	1.238	1.211
		p value [△pEC50 F2656.51L (latanoprost-FA) vs F2656.51L (caboprost)]: 0.0006			p value [△pEC50 L2986.51F (latanoprost-FA) vs F2656.51L (caboprost)]: <0.0001
